# Supplementary material for: Impacts of Tobacco Stalk Biochar Remediation in Microplastic-Contaminated Soil on Early Rice Growth Indicators and Soil Quality
Source: Plants (Basel). 2026 Apr 7;15(7):1132. doi: 10.3390/plants15071132 (PMC13074882; doi:10.3390/plants15071132)
Supplement: Supplementary file 1 [file plants-15-01132-s001.zip]

Archive with 1 entries (1 files):
- plants-4194809-supplementary.pdf
